# Supplementary material for: An Integrated In Vivo/In Vitro Protein Production Platform for Site-Specific Antibody Drug Conjugates
Source: Bioengineering (Basel). 2023 Feb 28;10(3):304. doi: 10.3390/bioengineering10030304 (PMC10045668; doi:10.3390/bioengineering10030304)
Supplement: Supplementary file 1 [file bioengineering-10-00304-s001.zip]

Archive with 1 entries (1 files):
- bioengineering-2225798-supplementary.pdf
